# Supplementary material for: A novel SPEG mutation causes non-compaction cardiomyopathy and neuropathy in a floppy infant with centronuclear myopathy
Source: Acta Neuropathol Commun. 2018 Aug 29;6:83. doi: 10.1186/s40478-018-0589-y (PMC6114030; doi:10.1186/s40478-018-0589-y)
Supplement: Supplementary file 2 — Enclosed video sequence 1 and 2 showing a four-chamber view and an isolated view of the left ventricle that depict restrictive cardiac malfunction in left-ventricular non-compaction cardiomyopathy. (ZIP 908 kb) [file 40478_2018_589_MOESM2_ESM.zip]

Archive with 2 entries (2 files):
- video sequence1.AVI
- video sequence2.AVI
